# Supplementary material for: Novel Mode of nanoLuciferase Packaging in SARS-CoV-2 Virions and VLPs Provides Versatile Reporters for Virus Production
Source: Viruses. 2023 Jun 7;15(6):1335. doi: 10.3390/v15061335 (PMC10301038; doi:10.3390/v15061335)
Supplement: Supplementary file 1 [file viruses-15-01335-s001.zip]

Archive with 1 entries (1 files):
- viruses-2426760-supplementary.pdf
